# Supplementary material for: Transglutaminase 2 Regulates HSF1 Gene Expression in the Acute Phase of Fish Optic Nerve Regeneration
Source: Int J Mol Sci. 2024 Aug 21;25(16):9078. doi: 10.3390/ijms25169078 (PMC11354351; doi:10.3390/ijms25169078)
Supplement: Supplementary file 1 [file ijms-25-09078-s001.zip]

Archive with 1 entries (1 files):
- ijms-3105568-supplementary.pdf
